# Supplementary material for: Longitudinal Association of Dietary Energy Density with Abdominal Obesity among Chinese Adults from CHNS 1993–2018
Source: Nutrients. 2022 May 21;14(10):2151. doi: 10.3390/nu14102151 (PMC9143873; doi:10.3390/nu14102151)
Supplement: Supplementary file 1 [file nutrients-14-02151-s001.zip]

Archive with 1 entries (1 files):
- nutrients-1682479-supplementary.pdf
